# Supplementary material for: Artifacts Introduced by Sample Handling in Chemiluminescence Assays of Nitric Oxide Metabolites
Source: Antioxidants (Basel). 2023 Aug 25;12(9):1672. doi: 10.3390/antiox12091672 (PMC10525973; doi:10.3390/antiox12091672)
Supplement: Supplementary file 1 [file antioxidants-12-01672-s001.zip]

Archive with 1 entries (1 files):
- antioxidants-2558484-supplementary.pdf
